# Supplementary material for: SERPINE1 associated with remodeling of the tumor microenvironment in colon cancer progression: a novel therapeutic target
Source: BMC Cancer. 2021 Jul 3;21:767. doi: 10.1186/s12885-021-08536-7 (PMC8254339; doi:10.1186/s12885-021-08536-7)
Supplement: Supplementary file 1 — Additional file 1. [file 12885_2021_8536_MOESM1_ESM.txt]

ID	StromalScore	ImmuneScore	ESTIMATEScore
TCGA-CM-4746-01A-01R-1410-07	-1358.59172750078	52.7475310490819	-1305.8441964517
TCGA-DM-A0XD-01A-12R-A155-07	-808.170485360858	-112.611385223824	-920.781870584682
TCGA-AA-3511-01A-21R-1839-07	-64.454727851251	226.492516493293	162.037788642042
TCGA-AA-A01K-01A-01R-A00A-07	-174.52281388071	535.162883253132	360.640069372422
TCGA-A6-6650-01B-02R-A277-07	-859.565318901045	-127.27230046527	-986.837619366315
TCGA-F4-6461-01A-11R-1774-07	-42.8455107884033	615.049006386225	572.203495597822
TCGA-AA-3979-01A-01R-1022-07	-1264.16879964297	-149.513506303592	-1413.68230594656
TCGA-G4-6317-01A-11R-1723-07	-1789.35312255533	-822.487242021551	-2611.84036457688
TCGA-AA-3673-01A-01R-0905-07	-669.558064792491	349.101566447355	-320.456498345136
TCGA-AA-3968-01A-01R-1022-07	-128.123524482496	627.432072516091	499.308548033595
TCGA-CM-5349-01A-21R-1723-07	-77.1446175382001	728.733702711553	651.589085173353
TCGA-F4-6809-01A-11R-1839-07	155.619499496327	901.66992121248	1057.28942070881
TCGA-AA-3506-01A-01R-1410-07	-435.656123854989	894.61443307234	458.958309217351
TCGA-A6-A567-01A-31R-A28H-07	-815.956796079608	-329.875076587928	-1145.83187266754
TCGA-AD-6548-01A-11R-1839-07	-99.9065323765597	1017.22200497221	917.31547259565
TCGA-A6-A56B-01A-31R-A28H-07	-437.948752638796	-273.786525532354	-711.73527817115
TCGA-AA-3693-01A-01R-0905-07	-1021.07173825916	65.3608497384089	-955.710888520755
TCGA-G4-6321-01A-11R-1723-07	-1381.78006395219	810.098412986367	-571.681650965824
TCGA-AA-3675-01A-02R-0905-07	-847.008339730714	191.382710529426	-655.625629201287
TCGA-D5-6536-01A-11R-1723-07	-321.079659691024	501.935608310259	180.855948619235
TCGA-AA-3554-01A-01R-0826-07	278.889374526105	1570.62427707513	1849.51365160124
TCGA-AA-3514-01A-02R-0821-07	81.1077245302745	480.880592687868	561.988317218143
TCGA-5M-AAT4-01A-11R-A41B-07	-1352.45631465734	-524.079459341247	-1876.53577399858
TCGA-CM-5863-01A-21R-1839-07	112.768333220093	487.328890852127	600.09722407222
TCGA-CM-4744-01A-01R-A32Z-07	-1237.71883481123	701.69499786259	-536.023836948635
TCGA-A6-2671-01A-01R-1410-07	111.636857691187	538.031895540976	649.668753232163
TCGA-DM-A28K-01A-21R-A32Y-07	-1348.88788725572	-230.086702134303	-1578.97458939002
TCGA-AA-3660-01A-01R-1723-07	-728.727069378536	160.709446412224	-568.017622966312
TCGA-AA-3679-01A-02R-0905-07	-703.536467832564	397.692355153603	-305.844112678961
TCGA-AZ-5403-01A-01R-1653-07	-12.519721349859	297.82794643795	285.308225088091
TCGA-AA-3521-01A-01R-0821-07	-584.288565066879	244.402197316527	-339.886367750352
TCGA-F4-6459-01A-11R-1774-07	367.595230246592	284.895844803671	652.491075050263
TCGA-AD-6895-01A-11R-1928-07	-369.641353903596	813.884674566385	444.243320662789
TCGA-4N-A93T-01A-11R-A37K-07	-1771.64950635131	-351.786741289435	-2123.43624764075
TCGA-AA-A022-01A-21R-A16W-07	-395.805489035789	1308.27323072996	912.467741694168
TCGA-AA-3973-01A-01R-1022-07	-735.341417825631	-93.0973225638951	-828.438740389526
TCGA-AA-3492-01A-01R-1410-07	-472.77539694859	753.301138523746	280.525741575156
TCGA-CA-5254-01A-21R-1839-07	-433.097768184064	-37.0693712415238	-470.167139425587
TCGA-A6-2677-01A-01R-0821-07	-1408.05245400523	-395.592397714931	-1803.64485172016
TCGA-A6-2682-01A-01R-1410-07	-38.9884161945718	773.153958007216	734.165541812644
TCGA-AA-3530-01A-01R-1022-07	-1168.83022089794	487.198553122549	-681.63166777539
TCGA-CK-5915-01A-11R-1653-07	-1351.9529048735	-664.902062992586	-2016.85496786609
TCGA-D5-6923-01A-11R-A32Z-07	192.230840642884	218.786709348397	411.017549991281
TCGA-A6-6648-01A-11R-1774-07	-1293.98180200708	-142.624839130959	-1436.60664113804
TCGA-AZ-4308-01A-01R-1410-07	9.17658530118417	598.122152711285	607.298738012469
TCGA-4T-AA8H-01A-11R-A41B-07	-1966.72275919736	-540.341100620203	-2507.06385981756
TCGA-AZ-6605-01A-11R-1839-07	806.183678163019	1244.35038530664	2050.53406346966
TCGA-AG-4008-01A-01R-1119-07	138.372663887874	511.114902579031	649.487566466905
TCGA-AG-3882-01A-01R-0905-07	-178.814434596323	1647.50319647377	1468.68876187745
TCGA-AA-A02H-01A-01R-A089-07	-882.894918695545	-63.4726910718667	-946.367609767412
TCGA-D5-6532-01A-11R-1723-07	-1205.25282224732	-194.660900305426	-1399.91372255275
TCGA-AD-6901-01A-11R-1928-07	476.228410488528	958.4930715924	1434.72148208093
TCGA-AA-3655-01A-02R-1723-07	-490.860554491503	334.996315092304	-155.864239399199
TCGA-NH-A50U-01A-33R-A37K-07	-792.004334088578	-151.678109001367	-943.682443089945
TCGA-A6-A566-01A-11R-A28H-07	1600.52068841049	1767.05877768315	3367.57946609363
TCGA-G4-6303-01A-11R-1774-07	-185.750349484321	151.036710433087	-34.7136390512342
TCGA-D5-6927-01A-21R-1928-07	68.9064096087213	1225.8529433728	1294.75935298152
TCGA-A6-6780-01B-04R-A277-07	583.809837520308	1795.32217086292	2379.13200838323
TCGA-AA-3489-01A-21R-1839-07	1277.49998790059	1943.90281069375	3221.40279859434
TCGA-AA-A00W-01A-01R-A002-07	-1831.28582935613	-6.15017722347417	-1837.43600657961
TCGA-AA-A017-01A-01R-A00A-07	-564.076868925183	224.006939154287	-340.069929770896
TCGA-QL-A97D-01A-12R-A41B-07	-1205.26258833108	667.2332068666	-538.029381464477
TCGA-AA-3667-01A-01R-0905-07	-732.036289706526	621.47773254661	-110.558557159915
TCGA-AA-3534-01A-01R-0821-07	-672.521785103439	50.4070406989306	-622.114744404509
TCGA-AA-A024-01A-02R-A00A-07	-1393.12152303411	-52.2125776890431	-1445.33410072315
TCGA-CK-6751-01A-11R-1839-07	-173.728634305272	301.236605891492	127.50797158622
TCGA-AA-A01X-01A-21R-A083-07	-994.555883264175	-13.7189074911487	-1008.27479075532
TCGA-AA-3664-01A-01R-0905-07	-1239.75308930368	215.028734869287	-1024.72435443439
TCGA-AA-A02Y-01A-43R-A32Y-07	-1987.51479017268	337.940295717822	-1649.57449445486
TCGA-AD-6890-01A-11R-1928-07	-661.8471853568	197.981439710421	-463.865745646379
TCGA-G4-6315-01A-11R-1723-07	-1662.22806820123	-489.097779256933	-2151.32584745817
TCGA-CM-6678-01A-11R-1839-07	-919.683102367468	-340.087321861523	-1259.77042422899
TCGA-G4-6298-01A-11R-1723-07	-755.388586847806	-701.975286106413	-1457.36387295422
TCGA-D5-6537-01A-11R-1723-07	-1464.91998037143	-25.8159856557033	-1490.73596602713
TCGA-AZ-4616-01A-21R-1839-07	-692.01665261946	539.143362473719	-152.873290145741
TCGA-AA-3870-01A-01R-1022-07	255.997144988836	1125.30954024784	1381.30668523668
TCGA-AA-A00L-01A-01R-A002-07	-1251.82346731262	-210.680039000389	-1462.50350631301
TCGA-F4-6805-01A-11R-1839-07	594.379906614666	1027.98687652514	1622.3667831398
TCGA-G4-6322-01A-11R-1723-07	-898.777546865223	124.739531206561	-774.038015658662
TCGA-DM-A1D9-01A-11R-A155-07	-1220.16210982771	-418.57020504488	-1638.73231487259
TCGA-AA-3975-01A-01R-1022-07	-485.064853707421	564.074842655766	79.0099889483458
TCGA-AA-3556-01A-01R-0821-07	-768.961295849617	518.580614805399	-250.380681044218
TCGA-CK-6748-01A-11R-1839-07	414.498313104083	570.344020108627	984.84233321271
TCGA-AA-A01F-01A-01R-A002-07	-1782.99841644621	-203.475200534972	-1986.47361698118
TCGA-AA-3989-01A-01R-1022-07	-119.795844711622	988.636124544524	868.840279832902
TCGA-CM-6161-01A-11R-1653-07	-417.83662403967	685.818463766017	267.981839726347
TCGA-5M-AATE-01A-11R-A41B-07	-1146.77040585432	-182.835337522931	-1329.60574337725
TCGA-AA-3846-01A-01R-1022-07	-716.131210326253	733.746418229424	17.6152079031709
TCGA-A6-5661-01B-05R-2302-07	403.80930334481	1335.07902912654	1738.88833247135
TCGA-AD-6888-01A-11R-1928-07	-2034.46804028447	-325.795898530217	-2360.26393881469
TCGA-AA-3552-01A-01R-0821-07	-594.349908826529	1149.29894401814	554.949035191608
TCGA-AA-A00D-01A-01R-A002-07	-56.644745059895	1664.91309685395	1608.26835179406
TCGA-AY-4070-01A-01R-1113-07	-702.927543800535	393.475960683059	-309.451583117475
TCGA-AA-3680-01A-01R-0905-07	-957.082545591815	589.340994955027	-367.741550636788
TCGA-AA-3818-01A-01R-0905-07	-929.105213359165	192.993827871403	-736.111385487761
TCGA-AA-3685-01A-02R-A32Z-07	-256.160515093621	1243.01526230556	986.854747211943
TCGA-AA-3562-01A-02R-0821-07	-430.038763056496	549.655876292672	119.617113236176
TCGA-DM-A0XF-01A-11R-A155-07	-694.01140420715	153.355493368695	-540.655910838455
TCGA-AA-3560-01A-01R-0821-07	-454.986305747162	715.039827390539	260.053521643378
TCGA-CM-6676-01A-11R-1839-07	-476.327824447079	-303.807846588379	-780.135671035457
TCGA-A6-5659-01A-01R-A278-07	-423.118150696505	-182.661480258606	-605.779630955111
TCGA-AA-3986-01A-02R-1022-07	-524.831045595967	1555.14086666685	1030.30982107088
TCGA-DM-A28H-01A-11R-A16W-07	-1339.12310674535	-569.689179118837	-1908.81228586418
TCGA-A6-6652-01A-11R-1774-07	-1388.24285134197	-449.857063284448	-1838.09991462642
TCGA-F4-6704-01A-11R-1839-07	974.426945156533	803.659465597303	1778.08641075384
TCGA-A6-A5ZU-01A-11R-A28H-07	123.54649227774	844.727982092714	968.274474370454
TCGA-AA-A00E-01A-01R-A002-07	-521.635340105485	1106.1621309936	584.526790888113
TCGA-AA-3852-01A-01R-0905-07	-101.752032493792	840.105471453131	738.353438959339
TCGA-DM-A1D0-01A-11R-A155-07	-1822.39216207643	-833.680937588291	-2656.07309966473
TCGA-AZ-4315-01A-01R-1410-07	-516.573992180849	668.474036161353	151.900043980504
TCGA-A6-5656-01A-21R-1839-07	-1289.38439816712	-285.538185806308	-1574.92258397343
TCGA-AA-3980-01A-02R-1022-07	-539.689461616266	1196.59036564176	656.900904025493
TCGA-DM-A1HA-01A-11R-A155-07	-1986.89369156923	-329.781792851495	-2316.67548442072
TCGA-AA-3525-01A-02R-0826-07	-1010.08938056316	608.244901931402	-401.844478631753
TCGA-AA-3672-01A-01R-0905-07	-338.6980289668	1530.03391133851	1191.33588237171
TCGA-CM-6674-01A-11R-1839-07	-193.176288656096	727.439429245386	534.26314058929
TCGA-AG-4007-01A-01R-1119-07	-152.626586075565	901.687224567864	749.0606384923
TCGA-AY-A69D-01A-11R-A37K-07	-1114.72745335225	-167.212683814497	-1281.94013716675
TCGA-AA-3663-01A-01R-1723-07	-892.210138070368	461.160309523787	-431.04982854658
TCGA-AA-3681-01A-01R-0905-07	-771.116986631928	903.490790234651	132.373803602722
TCGA-G4-6307-01A-11R-1723-07	-1594.96482159049	-455.989680359329	-2050.95450194982
TCGA-A6-5660-01A-01R-1653-07	-336.258586595689	208.302816837027	-127.955769758662
TCGA-AA-3930-01A-01R-1022-07	-378.817561888976	958.782844198697	579.965282309721
TCGA-CM-5864-01A-01R-1653-07	-1031.06173701022	226.331557165516	-804.730179844701
TCGA-D5-5537-01A-21R-1928-07	-469.993210240868	-96.947102717024	-566.940312957892
TCGA-A6-6653-01A-11R-1774-07	-564.321455300247	504.158618329767	-60.1628369704802
TCGA-AA-3688-01A-01R-0905-07	-827.490768001659	356.546087816623	-470.944680185036
TCGA-AA-A00O-01A-02R-A089-07	-40.0699427220308	322.352253147881	282.28231042585
TCGA-NH-A8F7-01A-11R-A41B-07	-1542.05198787264	-700.136234581508	-2242.18822245415
TCGA-5M-AAT6-01A-11R-A41B-07	333.368702973816	1469.01650384265	1802.38520681647
TCGA-AA-3516-01A-02R-0826-07	-659.384372821709	880.486131440518	221.101758618809
TCGA-AA-3869-01A-01R-1022-07	-302.005119211518	1072.28948209906	770.284362887538
TCGA-DM-A28G-01A-11R-A16W-07	-1310.49750837923	-210.131013456076	-1520.62852183531
TCGA-AA-3833-01A-01R-0905-07	-82.0213024520178	1037.8756813161	955.854378864083
TCGA-AY-6386-01A-21R-1723-07	-1056.77860740205	462.684549314844	-594.094058087208
TCGA-AA-A02R-01A-01R-A00A-07	-160.919955216155	1619.82830021407	1458.90834499791
TCGA-CM-4751-01A-02R-1839-07	-330.399318904346	926.491876730308	596.092557825962
TCGA-A6-6780-01A-11R-1839-07	-519.275720617229	1842.68803438714	1323.41231376991
TCGA-A6-6780-01A-11R-A278-07	-462.093639747407	1432.5378878871	970.444248139691
TCGA-F4-6570-01A-11R-1774-07	440.748341751486	1663.87650354459	2104.62484529607
TCGA-A6-5665-01B-03R-2302-07	-83.4147828765441	610.574249128557	527.159466252013
TCGA-AA-3854-01A-01R-0905-07	-1047.25036064918	155.244212003551	-892.006148645625
TCGA-AG-4015-01A-01R-1119-07	-943.179069986649	130.388898156529	-812.79017183012
TCGA-D5-6534-01A-21R-1928-07	1477.07981150327	2220.94857453419	3698.02838603746
TCGA-A6-2678-01A-01R-0821-07	-477.967125184171	608.585690287308	130.618565103137
TCGA-AY-4071-01A-01R-1113-07	-276.217732917584	1306.5596089181	1030.34187600052
TCGA-CM-5862-01A-01R-1653-07	-545.925582321196	-453.564035581941	-999.489617903137
TCGA-QG-A5YX-01A-11R-A28H-07	-1663.26554530248	-255.33578077512	-1918.6013260776
TCGA-F4-6806-01A-11R-1839-07	-560.275403279126	328.090936628506	-232.18446665062
TCGA-F4-6855-01A-11R-1928-07	757.459448215108	415.37146084711	1172.83090906222
TCGA-D5-6930-01A-11R-1928-07	70.3589320020946	1074.32606142406	1144.68499342615
TCGA-AA-A01C-01A-01R-A00A-07	-296.969024877157	157.932539793666	-139.036485083491
TCGA-AA-3814-01A-01R-0905-07	184.643678914236	1175.88140157564	1360.52508048988
TCGA-D5-6924-01A-11R-1928-07	452.109381815865	1028.65025670115	1480.75963851701
TCGA-D5-5541-01A-01R-1653-07	-68.8908941951028	745.023169302999	676.132275107897
TCGA-A6-5667-01A-21R-1723-07	-445.64326382883	-95.5986720468755	-541.241935875706
TCGA-CK-5916-01A-11R-1653-07	-102.483167628675	1415.85179076149	1313.36862313281
TCGA-F4-6808-01A-11R-1839-07	-1341.48049513261	-279.77040025119	-1621.2508953838
TCGA-FF-8043-01A-11R-2213-07	192.22246873876	2652.07425295754	2844.2967216963
TCGA-AA-3812-01A-01R-0905-07	101.532882125274	902.11907930711	1003.65196143238
TCGA-AA-3877-01A-01R-1022-07	51.3116963366414	1269.81223595534	1321.12393229198
TCGA-AA-3845-01A-01R-1022-07	-510.732281482136	986.134313370172	475.402031888036
TCGA-CM-6679-01A-11R-1839-07	233.665450442288	645.924086282083	879.589536724371
TCGA-AA-3941-01A-01R-1022-07	-1187.22607826797	-14.4769987482475	-1201.70307701621
TCGA-D5-6926-01A-11R-1928-07	404.739912856283	665.571685910144	1070.31159876643
TCGA-CM-6172-01A-11R-1653-07	-480.728533471357	106.969686465583	-373.758847005773
TCGA-AA-3692-01A-01R-0905-07	-388.991014026138	936.236554428117	547.245540401979
TCGA-A6-3809-01A-01R-A278-07	-54.5628388002692	1354.51833450083	1299.95549570056
TCGA-DM-A28C-01A-11R-A32Y-07	-1532.95167121852	-590.261451500871	-2123.21312271939
TCGA-A6-4105-01A-02R-1774-07	16.5227775425232	1120.67717192917	1137.1999494717
TCGA-AA-3697-01A-01R-1723-07	-843.217370668483	445.028160483735	-398.189210184748
TCGA-AY-A8YK-01A-11R-A41B-07	-1175.17064758985	-94.3382261174053	-1269.50887370726
TCGA-A6-2686-01A-01R-A32Z-07	209.756825365086	1871.78310538202	2081.53993074711
TCGA-A6-2677-01B-02R-A277-07	42.7939010098745	-132.117666079284	-89.3237650694091
TCGA-G4-6627-01A-11R-1774-07	200.355838841707	1139.16070062961	1339.51653947132
TCGA-A6-2672-01B-03R-2302-07	-105.665371035959	1236.57176551836	1130.9063944824
TCGA-AD-6963-01A-11R-1928-07	-1009.53702774574	732.118960162599	-277.418067583143
TCGA-AA-3861-01A-01R-1022-07	-1448.59799932062	797.70597634765	-650.892022972974
TCGA-G4-6311-01A-11R-1723-07	-116.264856197133	585.212304554695	468.947448357562
TCGA-AZ-4323-01A-21R-1839-07	200.650098911878	2028.98193004827	2229.63202896015
TCGA-A6-6781-01A-22R-A278-07	1209.52213963781	1411.51687671028	2621.03901634808
TCGA-AA-3952-01A-01R-1022-07	-140.645788262343	420.394054782315	279.748266519972
TCGA-CM-5868-01A-01R-1653-07	-422.362834124736	25.0622085888641	-397.300625535872
TCGA-DM-A280-01A-12R-A16W-07	-886.994219730047	43.2058269696637	-843.788392760384
TCGA-CA-6718-01A-11R-1839-07	-215.086687132014	1517.30908729077	1302.22240015876
TCGA-F4-6856-01A-11R-1928-07	-911.379853251526	213.232469534007	-698.147383717519
TCGA-DM-A285-01A-11R-A16W-07	-538.985074689042	-594.702839004147	-1133.68791369319
TCGA-A6-6781-01A-22R-1928-07	1235.66336001169	1732.13279985972	2967.79615987141
TCGA-AA-3524-01A-02R-0821-07	-719.506920920717	342.748262878402	-376.758658042315
TCGA-DM-A0X9-01A-11R-A155-07	-1116.86176058578	180.592743580486	-936.269017005298
TCGA-A6-5662-01A-01R-1653-07	-686.336537047097	-236.979639906967	-923.316176954064
TCGA-D5-6539-01A-11R-1723-07	-872.674762429164	457.656395651534	-415.01836677763
TCGA-A6-2674-01A-02R-0821-07	1134.36865080007	2004.417917918	3138.78656871807
TCGA-AA-3496-01A-21R-1839-07	240.902965850808	1179.96907116855	1420.87203701936
TCGA-G4-6306-01A-11R-1774-07	-1903.7607022995	53.194437400503	-1850.566264899
TCGA-AA-A00U-01A-01R-A002-07	-1058.92488052463	-24.6945541803304	-1083.61943470496
TCGA-AD-6965-01A-11R-1928-07	-894.372468245669	-154.441983922025	-1048.81445216769
TCGA-AZ-6600-01A-11R-1774-07	151.038257051062	765.651965533346	916.690222584408
TCGA-CA-5796-01A-01R-1653-07	-1229.8559213201	433.911105530019	-795.944815790083
TCGA-A6-A565-01A-31R-A28H-07	89.7579999258244	1760.27038071863	1850.02838064446
TCGA-AA-3856-01A-01R-0905-07	-633.823705198903	1215.66876073328	581.845055534378
TCGA-CA-5256-01A-01R-1410-07	-748.496382434632	507.353595223675	-241.142787210957
TCGA-AA-3548-01A-01R-1873-07	-522.107340263335	756.048266255349	233.940925992014
TCGA-AA-3858-01A-01R-0905-07	-410.742655800693	438.604937689592	27.8622818888995
TCGA-A6-2680-01A-01R-1410-07	-548.268662354396	530.128362139624	-18.1403002147724
TCGA-D5-6540-01A-11R-1723-07	-722.303222643907	542.992936675004	-179.310285968904
TCGA-AD-6964-01A-11R-1928-07	819.038233012952	1959.73792474215	2778.7761577551
TCGA-AA-3844-01A-01R-1022-07	-965.007068416385	524.384463149282	-440.622605267103
TCGA-AZ-6608-01A-11R-1839-07	-2026.34402463375	-463.866656670641	-2490.21068130439
TCGA-A6-6649-01A-11R-1774-07	-188.392923999048	708.417829463464	520.024905464416
TCGA-AA-3855-01A-01R-1022-07	-770.764499215029	745.717578722321	-25.046920492708
TCGA-D5-6535-01A-11R-1723-07	-560.382826327502	689.188294311569	128.805467984067
TCGA-DM-A288-01A-11R-A16W-07	-1513.61312875446	-516.387811704905	-2030.00094045937
TCGA-CK-4948-01B-11R-1653-07	-125.37597821224	443.294288756691	317.91831054445
TCGA-CM-6169-01A-11R-1653-07	958.841139447327	1612.2309605675	2571.07210001483
TCGA-AA-3815-01A-01R-1022-07	-499.096352800937	1599.60736848324	1100.5110156823
TCGA-A6-4107-01A-02R-1410-07	-134.150980639704	787.503486426916	653.352505787212
TCGA-F4-6807-01A-11R-1839-07	851.965530557839	1345.97825252922	2197.94378308706
TCGA-A6-6142-01A-11R-1774-07	531.717789608665	547.387028563627	1079.10481817229
TCGA-D5-5538-01A-01R-1653-07	267.481178855954	1250.18899842307	1517.67017727903
TCGA-AA-3494-01A-01R-1410-07	-971.180368628947	255.645922354743	-715.534446274204
TCGA-AG-3582-01A-01R-0821-07	-399.812249798346	518.778559286869	118.966309488523
TCGA-A6-6650-01A-11R-1774-07	-1255.64145383943	-281.463967760169	-1537.1054215996
TCGA-AA-3862-01A-01R-1022-07	-618.108713769195	1047.45395166946	429.345237900264
TCGA-WS-AB45-01A-11R-A41B-07	1968.87411437061	2256.08925501674	4224.96336938735
TCGA-A6-2674-01A-02R-A278-07	1049.27518281516	1570.74304894509	2620.01823176025
TCGA-AA-A02F-01A-01R-A089-07	-1065.24806985882	-640.584354854661	-1705.83242471348
TCGA-AA-3842-01A-01R-1022-07	-79.1158523041285	531.326770699273	452.210918395145
TCGA-D5-5539-01A-01R-1653-07	7.26850594714867	686.7514039919	694.019909939048
TCGA-AA-3841-01A-01R-0905-07	-391.42567078431	922.241828067091	530.816157282781
TCGA-G4-6309-01A-21R-1839-07	-1217.51407849476	60.8934401662972	-1156.62063832846
TCGA-AU-3779-01A-01R-1723-07	-151.956136043814	1054.92389665267	902.967760608857
TCGA-AA-3678-01A-01R-0905-07	-878.660194407066	765.947272314993	-112.712922092073
TCGA-AA-A00N-01A-02R-A00A-07	267.359499116265	662.704697754791	930.064196871056
TCGA-F4-6569-01A-11R-1774-07	1184.04287232219	1101.37509655619	2285.41796887838
TCGA-A6-3810-01B-04R-A277-07	473.10602825584	596.212532765148	1069.31856102099
TCGA-D5-7000-01A-11R-A32Z-07	-302.79325022889	539.315442038135	236.522191809245
TCGA-G4-6588-01A-11R-1774-07	-706.319259079768	450.665066098685	-255.654192981083
TCGA-G4-6294-01A-11R-1774-07	-998.344570722836	108.515543426348	-889.829027296488
TCGA-QG-A5YW-01A-11R-A28H-07	-730.183782779295	631.827293962941	-98.3564888163538
TCGA-F4-6854-01A-11R-1928-07	-266.04894966073	331.169431173991	65.1204815132609
TCGA-G4-6586-01A-11R-1774-07	-1490.96899664503	727.308188757315	-763.660807887713
TCGA-D5-6932-01A-11R-1928-07	-236.944106769364	441.784335698634	204.84022892927
TCGA-AD-6899-01A-11R-1928-07	442.021762183152	1180.77247774467	1622.79423992782
TCGA-AA-3850-01A-01R-1022-07	-314.755761608202	1145.5571452111	830.801383602894
TCGA-CM-6170-01A-11R-1653-07	-185.777590203088	515.934995655934	330.157405452845
TCGA-AA-3529-01A-02R-0821-07	-961.162946163514	79.5482062706581	-881.614739892856
TCGA-AA-A02K-01A-03R-A32Y-07	-1380.12873889781	-215.970957165721	-1596.09969606353
TCGA-A6-6141-01A-11R-1774-07	-624.940861412689	834.640022037394	209.699160624705
TCGA-AA-3956-01A-02R-1022-07	-417.051048717441	538.995133974718	121.944085257277
TCGA-DM-A28M-01A-12R-A16W-07	-1863.35809648463	-355.906613322953	-2219.26470980758
TCGA-AA-A02W-01A-01R-A00A-07	-1102.68556141577	-253.885232966255	-1356.57079438203
TCGA-AA-A00R-01A-01R-A002-07	-257.856254742427	2006.78207309966	1748.92581835723
TCGA-CM-6168-01A-11R-1653-07	818.609887931205	1163.06870661539	1981.6785945466
TCGA-A6-5665-01A-01R-1653-07	-1307.60001051192	325.747908153689	-981.852102358232
TCGA-FM-8000-01A-11R-2213-07	188.000703525037	2897.64011798095	3085.64082150598
TCGA-DX-AB35-01A-21R-A41I-07	1426.25650340702	779.182070144929	2205.43857355195
TCGA-AZ-4615-01A-01R-1410-07	-32.7916986875136	1383.83455953076	1351.04286084325
TCGA-AA-3982-01A-02R-1022-07	-191.275681930166	1155.45742203064	964.181740100479
TCGA-D5-6922-01A-11R-1928-07	175.407112884712	326.576484511822	501.983597396534
TCGA-AD-6889-01A-11R-1928-07	-1085.40974536904	44.1209716682577	-1041.28877370079
TCGA-A6-2679-01A-02R-1410-07	-484.323364142101	1175.39356566965	691.070201527545
TCGA-A6-5666-01A-01R-1653-07	-1386.6053795203	-279.957141948929	-1666.56252146923
TCGA-AA-A02E-01A-01R-A00A-07	-1226.94006062217	59.309123427987	-1167.63093719419
TCGA-D5-5540-01A-01R-1653-07	-906.556834946639	60.751949827677	-845.804885118962
TCGA-AZ-6607-01A-11R-1839-07	941.505175095432	1056.05770981185	1997.56288490728
TCGA-AA-A01Q-01A-01R-A002-07	-1096.11489904711	652.167086216007	-443.947812831105
TCGA-A6-2674-01B-04R-A277-07	1101.94785402522	1473.38081329004	2575.32866731526
TCGA-CM-4743-01A-01R-1723-07	-867.230246384927	695.853670101408	-171.37657628352
TCGA-CM-6162-01A-11R-1653-07	1373.81652532006	1713.59642304093	3087.41294836099
TCGA-CK-5912-01A-11R-1653-07	-711.732137618542	-87.040223166892	-798.772360785434
TCGA-DM-A28A-01A-21R-A32Y-07	-621.820316256706	-210.109697752252	-831.930014008958
TCGA-G4-6323-01A-11R-1723-07	-1671.3546447038	910.595121756549	-760.759522947247
TCGA-AA-A01I-01A-02R-A089-07	-1271.99123426885	164.760838714636	-1107.23039555421
TCGA-A6-3809-01A-01R-1022-07	-169.054169399713	1513.90655836168	1344.85238896196
TCGA-AA-3520-01A-01R-0821-07	-24.8037012670134	661.766871579619	636.963170312606
TCGA-A6-5659-01A-01R-1653-07	-551.834675598313	-103.612599669887	-655.4472752682
TCGA-AY-A54L-01A-11R-A28H-07	-2078.66156520002	-656.220878861848	-2734.88244406186
TCGA-A6-2681-01A-01R-1410-07	170.095521249568	761.367714100081	931.463235349648
TCGA-G4-6317-02A-11R-2066-07	-1232.38726961629	-561.908736989757	-1794.29600660605
TCGA-AA-A00F-01A-01R-A002-07	-453.865851998642	89.514866626174	-364.350985372468
TCGA-AA-A02J-01A-01R-A00A-07	-1803.58597372621	-709.440546357678	-2513.02652008389
TCGA-D5-6931-01A-11R-1928-07	-292.713936321706	785.60344889947	492.889512577763
TCGA-CM-4752-01A-01R-1410-07	-209.728543747915	1019.0365723763	809.308028628389
TCGA-DM-A28E-01A-11R-A32Y-07	-1763.91688774361	-457.298810337869	-2221.21569808148
TCGA-DM-A282-01A-12R-A16W-07	-956.494170339652	-480.383797144344	-1436.877967484
TCGA-DM-A1D4-01A-21R-A155-07	-1791.70352372762	-98.7339122805555	-1890.43743600818
TCGA-AA-A010-01A-01R-A089-07	-965.193983399836	326.257982759722	-638.936000640114
TCGA-AZ-6601-01A-11R-1774-07	69.9457182489978	1401.92093621866	1471.86665446766
TCGA-A6-5661-01A-01R-1653-07	-871.311119730883	324.635293509957	-546.675826220926
TCGA-A6-6782-01A-11R-1839-07	401.263877630946	1002.66801097485	1403.9318886058
TCGA-AA-3837-01A-01R-0905-07	-483.41359878746	266.754485629904	-216.659113157556
TCGA-A6-2672-01A-01R-0826-07	69.406852237655	1840.10579458114	1909.5126468188
TCGA-AA-3715-01A-01R-0905-07	505.019800431796	1753.66245285007	2258.68225328187
TCGA-AA-3819-01A-01R-0905-07	-941.142204708091	147.328395697186	-793.813809010906
TCGA-AA-3531-01A-01R-0821-07	-1139.05501347625	-44.6213178639371	-1183.67633134019
TCGA-T9-A92H-01A-11R-A37K-07	-1474.14497340085	-288.850977069133	-1762.99595046998
TCGA-CM-5348-01A-21R-1723-07	696.209621937492	1062.70905052415	1758.91867246164
TCGA-SS-A7HO-01A-21R-A37K-07	-1497.05691544609	-701.17985060191	-2198.236766048
TCGA-AA-3821-01A-01R-1022-07	-281.975172049942	561.06419674657	279.089024696627
TCGA-AA-3684-01A-02R-0905-07	504.316381586574	1271.43213277402	1775.74851436059
TCGA-AA-A01V-01A-23R-A083-07	-1678.0715254281	400.161196994034	-1277.91032843407
TCGA-F4-6463-01A-11R-1723-07	12.0544893435794	203.348829621058	215.403318964637
TCGA-G4-6293-01A-11R-1723-07	-747.007583419092	997.507081425464	250.499498006372
TCGA-AY-A71X-01A-12R-A37K-07	-2154.23814018405	-679.049279388009	-2833.28741957206
TCGA-5M-AAT5-01A-21R-A41B-07	-1529.93525628692	-470.461069931941	-2000.39632621886
TCGA-AM-5820-01A-01R-1653-07	-586.934770603484	-81.6264310026733	-668.561201606158
TCGA-AA-3538-01A-01R-0821-07	-353.935102558409	243.993740189259	-109.94136236915
TCGA-CM-6171-01A-11R-1653-07	-853.277043487463	389.654477547652	-463.622565939811
TCGA-A6-3807-01A-01R-1022-07	-220.102426156628	863.732195873082	643.629769716454
TCGA-CK-4950-01A-01R-1723-07	-609.236092210987	982.631892491799	373.395800280812
TCGA-CM-5861-01A-01R-1653-07	-1219.02267364624	3.5199917627129	-1215.50268188353
TCGA-A6-2684-01A-01R-1410-07	346.733380269737	1232.83435240619	1579.56773267593
TCGA-CK-6747-01A-11R-1839-07	-654.685586493768	310.996479317467	-343.689107176301
TCGA-G4-6295-01A-11R-1723-07	-825.683737062146	929.222817129504	103.539080067358
TCGA-DM-A1D6-01A-21R-A155-07	-1693.40930198473	-887.169690399628	-2580.57899238436
TCGA-AA-A00J-01A-02R-A002-07	-445.707958859702	334.623616372351	-111.084342487351
TCGA-NH-A6GC-01A-12R-A41B-07	-330.216789473051	-134.072560291364	-464.289349764415
TCGA-AA-3848-01A-01R-0905-07	-968.107318546072	335.63279648635	-632.474522059721
TCGA-A6-6651-01A-21R-1839-07	1216.25546686848	1625.81611892694	2842.07158579542
TCGA-AA-3947-01A-01R-1022-07	43.8691636208937	879.712433302255	923.581596923148
TCGA-AA-3522-01A-01R-0821-07	-1139.78232564512	497.855485619855	-641.926840025263
TCGA-AA-3949-01A-01R-1022-07	353.094871199978	2080.2055121745	2433.30038337447
TCGA-CK-4947-01B-11R-1653-07	-190.981042962757	970.629732494771	779.648689532014
TCGA-3L-AA1B-01A-11R-A37K-07	-613.861166285521	221.019853638976	-392.841312646545
TCGA-AU-6004-01A-11R-1723-07	-27.0283476058245	1142.46212506579	1115.43377745996
TCGA-CM-5344-01A-21R-1723-07	-116.799476763358	-66.1742136698671	-182.973690433225
TCGA-AA-3831-01A-01R-0905-07	-611.435026347462	712.868161155985	101.433134808523
TCGA-A6-2675-01A-02R-1723-07	479.70630534127	992.614927367772	1472.32123270904
TCGA-D5-6529-01A-11R-1774-07	444.745668815123	1459.57914866309	1904.32481747821
TCGA-CM-4747-01A-01R-1410-07	-533.192712262706	236.337380695785	-296.855331566921
TCGA-AA-3939-01A-01R-1022-07	-591.982946635419	747.50690102761	155.523954392191
TCGA-A6-5659-01B-04R-A277-07	-517.386626522386	-389.292727173238	-906.679353695624
TCGA-AA-3713-01A-21R-1723-07	-711.442752265896	997.411251853732	285.968499587837
TCGA-NH-A8F8-01A-72R-A41B-07	-306.20084444572	222.703863723658	-83.4969807220618
TCGA-CM-6163-01A-11R-1653-07	-54.9825413240539	862.929796771706	807.947255447652
TCGA-AZ-4614-01A-01R-1410-07	-1646.3635749134	-93.704362344237	-1740.06793725763
TCGA-AA-3994-01A-01R-1113-07	-526.659533240393	437.357299889758	-89.3022333506345
TCGA-CM-6675-01A-11R-1839-07	-996.52031378805	-177.807852320275	-1174.32816610832
TCGA-F4-6460-01A-11R-1774-07	-23.0763191734463	417.317609124748	394.241289951302
TCGA-AY-6197-01A-11R-1723-07	-1217.98446242326	323.002998642935	-894.981463780321
TCGA-AA-3519-01A-02R-0821-07	-802.559952547202	445.885435755148	-356.674516792054
TCGA-CK-4951-01A-01R-1410-07	236.868579115573	1332.01708687575	1568.88566599132
TCGA-AA-3549-01A-02R-0821-07	-695.929050614905	532.963760837776	-162.965289777129
TCGA-AA-3872-01A-01R-1022-07	618.189332363598	919.005535752202	1537.1948681158
TCGA-AA-3510-01A-01R-1410-07	-562.906028925614	1003.5654713533	440.659442427685
TCGA-A6-2676-01A-01R-0826-07	-160.512915359776	1562.30828076011	1401.79536540033
TCGA-AA-3875-01A-01R-0905-07	-468.835171134476	979.857736852464	511.022565717988
TCGA-AA-3955-01A-02R-1022-07	-1047.61828068313	94.3930539620003	-953.225226721132
TCGA-AZ-6599-01A-11R-1774-07	-1913.29976763851	-412.488260018247	-2325.78802765676
TCGA-AA-3971-01A-01R-1022-07	-640.102366794226	1059.10090484462	418.998538050394
TCGA-CK-5913-01A-11R-1653-07	-373.344797283464	766.788176898454	393.44337961499
TCGA-AZ-6603-01A-11R-1839-07	-37.0696164978528	665.06234220827	627.992725710417
TCGA-CA-5797-01A-01R-1653-07	-297.988148210414	270.258524840866	-27.7296233695482
TCGA-AD-A5EK-01A-11R-A28H-07	-972.844679357866	-367.527841096551	-1340.37252045442
TCGA-CK-6746-01A-11R-1839-07	-962.138438430289	1209.07917402996	246.94073559967
TCGA-NH-A8F7-06A-31R-A41B-07	-1916.89934467169	-967.407973235484	-2884.30731790717
TCGA-AA-3527-01A-01R-0821-07	-51.6757440002183	918.901401589701	867.225657589482
TCGA-AA-3712-01A-21R-1723-07	-218.205703712465	239.626483841068	21.4207801286028
TCGA-AD-A5EJ-01A-11R-A28H-07	-874.285616891074	22.6116057888864	-851.674011102187
TCGA-QG-A5Z2-01A-11R-A28H-07	-1659.63809830641	802.060723016367	-857.577375290043
TCGA-G4-6299-01A-11R-1774-07	-75.8213993317041	1022.05659039816	946.235191066456
TCGA-A6-2684-01C-08R-A277-07	1060.44310907591	798.907084060543	1859.35019313645
TCGA-AA-3696-01A-01R-0905-07	-834.656804943092	-265.348717440718	-1100.00552238381
TCGA-AA-3526-01A-02R-A32Z-07	-440.437770341307	864.754825745288	424.317055403981
TCGA-NH-A6GA-01A-11R-A37K-07	-980.645518014525	-15.93099290018	-996.576510914705
TCGA-CK-4952-01A-01R-1723-07	-998.317537998626	139.022860589807	-859.294677408819
TCGA-G4-6628-01A-11R-1839-07	-116.049157047026	1743.57385856613	1627.52470151911
TCGA-AA-3542-01A-02R-1873-07	-907.373872544011	215.763282593218	-691.610589950792
TCGA-AA-A01G-01A-01R-A002-07	-1372.98552640076	-275.156583628021	-1648.14211002878
TCGA-AA-A00A-01A-01R-A002-07	-422.404522656631	739.477687924366	317.073165267735
TCGA-AA-A004-01A-01R-A00A-07	-473.383222852004	907.984507606153	434.601284754149
TCGA-AA-3972-01A-01R-1022-07	-729.401593331694	36.0381012724155	-693.363492059279
TCGA-AZ-4313-01A-01R-1410-07	-1069.7830132858	-49.6092492915795	-1119.39226257738
TCGA-NH-A5IV-01A-42R-A37K-07	-350.163267517834	1005.96376392291	655.800496405077
TCGA-A6-6140-01A-11R-1774-07	-1300.57679135921	152.740644625644	-1147.83614673357
TCGA-A6-2683-01A-01R-0821-07	-1109.8279900776	19.9671945851026	-1089.86079549249
TCGA-A6-5656-01B-02R-A277-07	1050.33496492437	701.245157191446	1751.58012211582
TCGA-AA-A01S-01A-21R-A083-07	-1725.84935146866	-554.858504813412	-2280.70785628207
TCGA-AA-A02O-01A-21R-A16W-07	-1113.01514747668	245.424973959514	-867.590173517166
TCGA-AY-6196-01A-11R-1723-07	1778.6852684581	2658.47061850774	4437.15588696583
TCGA-AA-3970-01A-01R-1022-07	-894.385841272456	815.227824991548	-79.1580162809075
TCGA-AZ-5407-01A-01R-1723-07	-1390.28656461684	490.088829668717	-900.197734948121
TCGA-AA-3553-01A-01R-0821-07	-275.585071850878	950.775598505801	675.190526654923
TCGA-AA-3966-01A-01R-1113-07	363.240194244186	1886.00068517835	2249.24087942253
TCGA-A6-6781-01B-06R-A277-07	1956.91426929806	2061.33242297027	4018.24669226832
TCGA-A6-3810-01A-01R-A278-07	434.867593249228	731.36000499808	1166.22759824731
TCGA-AA-3811-01A-01R-1022-07	-567.012426326178	656.118466589963	89.1060402637844
TCGA-DM-A1HB-01A-21R-A180-07	-1145.82392462759	-164.807323553333	-1310.63124818093
TCGA-D5-6898-01A-11R-1928-07	26.0752490374772	664.684662126247	690.759911163724
TCGA-G4-6302-01A-11R-1723-07	1000.53675026382	924.32565589705	1924.86240616087
TCGA-D5-6538-01A-11R-1723-07	-1483.78722355502	-899.753491674577	-2383.5407152296
TCGA-D5-6929-01A-31R-1928-07	36.2749869119823	621.77979181994	658.054778731922
TCGA-NH-A50T-01A-11R-A28H-07	-1393.64078949641	-635.007590773903	-2028.64838027031
TCGA-G4-6314-01A-11R-1723-07	297.009754393307	220.064649227957	517.074403621265
TCGA-G4-6626-01A-11R-1774-07	-1502.23376578126	-354.151944350285	-1856.38571013155
TCGA-AZ-6598-01A-11R-1774-07	-763.728597985144	858.425445492852	94.696847507708
TCGA-RU-A8FL-01A-11R-A37K-07	-2204.15682288719	-682.174610673087	-2886.33143356027
TCGA-AZ-6606-01A-11R-1839-07	-1508.4382597197	-154.817346959665	-1663.25560667937
TCGA-AA-3984-01A-02R-1022-07	-372.038650021096	648.921414164608	276.882764143512
TCGA-AA-3509-01A-01R-1410-07	-621.526811208608	579.225520938191	-42.3012902704178
TCGA-CA-6715-01A-21R-1839-07	-1350.98783053749	-533.639811453091	-1884.62764199058
TCGA-CA-6719-01A-11R-1839-07	173.787567627783	645.701040026279	819.488607654062
TCGA-DM-A1D8-01A-11R-A155-07	-1352.04832346201	-428.943947553291	-1780.9922710153
TCGA-AA-3860-01A-02R-0905-07	-31.9994232403421	972.567420192185	940.567996951843
TCGA-CM-6680-01A-11R-1839-07	9.92422237690614	856.902725338008	866.826947714914
TCGA-D5-6531-01A-11R-1723-07	-151.783999695569	758.248413116574	606.464413421005
TCGA-G4-6320-01A-11R-1723-07	-1537.5967610822	-102.396824172594	-1639.99358525479
TCGA-CA-6717-01A-11R-1839-07	663.59105498713	1395.65938079997	2059.2504357871
TCGA-CM-6677-01A-11R-1839-07	-133.168487382173	501.389884959895	368.221397577722
TCGA-AA-A00K-01A-02R-A002-07	-860.010843368482	308.603804724161	-551.40703864432
TCGA-D5-6530-01A-11R-1723-07	-598.496444178539	1139.36281214847	540.866367969928
TCGA-AA-A01Z-01A-11R-A083-07	-1371.95159182867	-471.421963093698	-1843.37355492236
TCGA-CM-5341-01A-01R-1410-07	665.611255299106	1530.36942844493	2195.98068374404
TCGA-NH-A6GB-01A-11R-A37K-07	-959.705384654223	509.082080543542	-450.623304110681
TCGA-A6-2684-01A-01R-A278-07	327.666283560007	724.660967097441	1052.32725065745
TCGA-A6-6137-01A-11R-1774-07	-913.454398306819	700.651415052978	-212.802983253842
TCGA-CM-6167-01A-11R-1653-07	1151.08181548309	1062.96391263048	2214.04572811357
TCGA-A6-2685-01A-01R-1410-07	664.020364134445	1363.61289865021	2027.63326278465
TCGA-A6-6650-01A-11R-A278-07	-1329.81268771358	-460.922271273386	-1790.73495898697
TCGA-A6-3810-01A-01R-1022-07	501.162391378758	1172.59845464779	1673.76084602654
TCGA-D5-6533-01A-11R-1723-07	-638.777763065676	248.33772727312	-390.440035792556
TCGA-AA-3666-01A-02R-0905-07	-729.254794397069	721.261162457115	-7.9936319399535
TCGA-AA-3867-01A-01R-1022-07	155.678405705419	449.377651801715	605.056057507134
TCGA-CM-6166-01A-11R-1653-07	-814.590459481254	-635.29960891523	-1449.89006839648
TCGA-AA-A029-01A-01R-A00A-07	-1458.29853012834	-201.414298484982	-1659.71282861332
TCGA-AA-3517-01A-01R-0821-07	-610.044962620441	485.004056435574	-125.040906184867
TCGA-AA-A00Q-01A-01R-A002-07	-781.841154483839	218.260689868445	-563.580464615394
TCGA-AA-3866-01A-01R-1022-07	372.327526189727	1630.87928706272	2003.20681325245
TCGA-AA-A00Z-01A-01R-A002-07	-1063.94460727422	79.9988563965816	-983.945750877635
TCGA-AD-5900-01A-11R-1653-07	-141.730267019395	987.794461774546	846.064194755151
TCGA-A6-3808-01A-01R-1022-07	536.283815934524	1258.18662923972	1794.47044517424
TCGA-AA-3950-01A-02R-1022-07	485.701634711332	1817.6584662183	2303.36010092963
TCGA-D5-6928-01A-11R-1928-07	1059.37926765588	2999.00808429075	4058.38735194663
TCGA-AA-3977-01A-01R-1022-07	-405.303176469488	852.139229483516	446.836053014028
TCGA-5M-AATA-01A-31R-A41B-07	-650.103162434195	275.983762333782	-374.119400100413
TCGA-AA-A01R-01A-21R-A083-07	-668.177029500398	1530.3930226554	862.215993154999
TCGA-AA-A03J-01A-21R-A16W-07	-550.481658952632	854.785266460614	304.303607507981
TCGA-AA-A01P-01A-21R-A083-07	258.079650866054	1810.57910349051	2068.65875435656
TCGA-AM-5821-01A-01R-1653-07	-337.385990158182	1244.96986607053	907.583875912345
TCGA-AY-5543-01A-01R-1653-07	-1188.81472942891	507.913243217787	-680.901486211123
TCGA-AA-3502-01A-01R-1410-07	-1389.50003468044	587.259396027494	-802.240638652947
TCGA-CM-4748-01A-01R-1410-07	-327.238705685255	472.674127984978	145.435422299723
TCGA-AA-3555-01A-01R-0821-07	-297.860346146994	381.606063209138	83.7457170621432
TCGA-DM-A1DB-01A-11R-A155-07	-1823.61534992417	-36.0837647472906	-1859.69911467147
TCGA-G4-6304-01A-11R-1928-07	-1641.04233495118	179.982909486227	-1461.05942546496
TCGA-G4-6297-01A-11R-1723-07	333.237867201386	741.472033911674	1074.70990111306
TCGA-CM-5860-01A-01R-1653-07	473.787513128997	656.250227998685	1130.03774112768
TCGA-CA-5255-01A-11R-1839-07	-1667.52087209222	-339.205042579807	-2006.72591467203
TCGA-AA-3662-01A-01R-1723-07	-349.622725936193	911.153901399275	561.531175463082
TCGA-AA-A03F-01A-11R-A16W-07	-1199.45337821739	513.829651474863	-685.623726742524
TCGA-AA-3543-01A-01R-0826-07	-322.057185133509	1506.08135738411	1184.0241722506
TCGA-AA-3532-01A-01R-0821-07	-6.45946493276214	1346.43061971492	1339.97115478216
TCGA-AA-3561-01A-01R-0821-07	-919.876680438803	261.686176983299	-658.190503455503
TCGA-A6-5664-01A-21R-1839-07	473.621343710167	1101.75697545075	1575.37831916092
TCGA-A6-3809-01B-04R-A277-07	436.111722951775	1559.36034876392	1995.4720717157
TCGA-DM-A28F-01A-11R-A32Y-07	-1333.74977661209	-193.537313066873	-1527.28708967896
TCGA-AA-3864-01A-01R-1022-07	-430.716676804625	323.077318139104	-107.639358665521
TCGA-A6-6654-01A-21R-1839-07	1120.84072363	1922.38627582404	3043.22699945404
TCGA-AA-3495-01A-01R-1410-07	-809.186400730062	651.829263158237	-157.357137571825
TCGA-G4-6625-01A-21R-1774-07	63.9823786398546	1640.61239526387	1704.59477390372
TCGA-DM-A1D7-01A-11R-A155-07	-1071.01848327003	-35.7304154689461	-1106.74889873898
TCGA-A6-5657-01A-01R-A32Z-07	23.4558626741212	696.837128227991	720.292990902112
TCGA-CK-5914-01A-11R-1653-07	-595.917299154111	182.020417883372	-413.896881270739
TCGA-CA-6716-01A-11R-1839-07	-588.202265293194	-449.470764627648	-1037.67302992084
TCGA-AA-3851-01A-01R-1022-07	-557.194081738204	877.900073503433	320.70599176523
TCGA-CM-6165-01A-11R-1653-07	116.450938859165	582.453627338816	698.904566197981
TCGA-F4-6703-01A-11R-1839-07	1685.93064060684	2405.66219183048	4091.59283243732
TCGA-AA-A01T-01A-21R-A16W-07	-1292.52493781289	38.9317901411126	-1253.59314767178
TCGA-AA-3518-01A-02R-0826-07	-795.883485262074	1001.15932245209	205.275837190012
TCGA-AG-3742-01A-11R-1660-07	-414.080813855704	-49.7954556805172	-463.876269536221
TCGA-A6-5656-01A-21R-A278-07	-1034.1510278661	-321.75924045645	-1355.91026832255
TCGA-QG-A5YV-01A-11R-A28H-07	-1343.00950972827	-79.2317841742784	-1422.24129390255
TCGA-AA-3544-01A-01R-1873-07	156.908206897018	1579.43239318517	1736.34060008218
TCGA-NH-A50V-01A-11R-A28H-07	-73.8162836100463	596.699165141606	522.88288153156
TCGA-A6-6138-01A-11R-1774-07	224.033396421831	1532.08575926493	1756.11915568677
TCGA-CM-6164-01A-11R-1653-07	-642.3970678943	343.178740034561	-299.218327859739
TCGA-D5-6920-01A-11R-1928-07	-740.282310209093	754.727819713526	14.4455095044335
TCGA-G4-6310-01A-11R-1723-07	-584.353584339678	-679.474043497254	-1263.82762783693
TCGA-AA-3710-01A-01R-1022-07	-54.9993770266632	2004.89505706303	1949.89568003636
TCGA-D5-6541-01A-11R-1723-07	474.787611325831	1209.2054200033	1683.99303132913
TCGA-DM-A1DA-01A-11R-A155-07	-1419.1979642839	-283.614460771986	-1702.81242505588
